# Supplementary material for: A Genome-Wide Identification and Expression Pattern of LMCO Gene Family from Turnip (Brassica rapa L.) under Various Abiotic Stresses
Source: Plants (Basel). 2023 May 7;12(9):1904. doi: 10.3390/plants12091904 (PMC10180887; doi:10.3390/plants12091904)
Supplement: Supplementary file 1 [file plants-12-01904-s001.zip]

Archive with 1 entries (1 files):
- plants-2344335-supplementary.pdf
